# Supplementary material for: Biallelic Loss of Function Mutation in Sodium Channel Gene SCN10A in an Autism Spectrum Disorder Trio from Pakistan
Source: Genes (Basel). 2022 Sep 11;13(9):1633. doi: 10.3390/genes13091633 (PMC9498319; doi:10.3390/genes13091633)
Supplement: Supplementary file 1 [file genes-13-01633-s001.zip]

Archive with 1 entries (1 files):
- genes-1873279-supplementary.pdf
